# Supplementary material for: Ethnobotanical Review and Dataset Compiling on Wild and Cultivated Plants Traditionally Used as Medicinal Remedies in Italy
Source: Plants (Basel). 2022 Aug 4;11(15):2041. doi: 10.3390/plants11152041 (PMC9370752; doi:10.3390/plants11152041)
Supplement: Supplementary file 1 [file plants-11-02041-s001.zip]

Archive with 1 entries (1 files):
- plants-1830896-supplementary.pdf
